# Supplementary material for: The repertoire of G-protein-coupled receptors in Xenopus tropicalis
Source: BMC Genomics. 2009 Jun 9;10:263. doi: 10.1186/1471-2164-10-263 (PMC2709155; doi:10.1186/1471-2164-10-263)
Supplement: Additional file 1 — X. tropicalis GPCRs. [file 1471-2164-10-263-S1.xls]

## Sheet: Sheet1
	Sequence No.	Best BLAST Match	Specie	E-Value
	The glutamate receptor family like (360)
	302710	GRM1	Gallus gallus	0
	466007	GRM2	Ornithorhynchus anatinus	0
	298264	GRM3	Monodelphis domestica	0
	379762	GRM4	Sus scrofa	0
	171005	GRM5	Gallus gallus	0
	347711	GRM7	Gallus gallus	0
	432862	GRM7	Danio rerio	0
	308657	GRM8	Canis lupus familiaris	0
	177721	GABABR1	Rana catesbeiana	0
	166711	GABABR2	Xenopus tropicalis	4e-114
	169683	CaSR	Danio rerio	0
	190357	CaSR	Gallus gallus	0
	394806	CaSR	Danio rerio	0
	394815	CaSR	Danio rerio	0
	394855	CaSR	Danio rerio	0
	394928	CaSR	Danio rerio	0
	396034	CaSR	Danio rerio	0
	396053	CaSR	Danio rerio	0
	396090	CaSR	Danio rerio	0
	396098	CaSR	Danio rerio	0
	461178	CaSR	Danio rerio	0
	465998	CaSR	Danio rerio	0
	466492	CaSR	Danio rerio	0
	467876	CaSR	Danio rerio	0
	472654	CaSR	Danio rerio	0
	346345	CPpr10	Cyprinid sp. EA-2004	0
	346441	CPpr10	Cyprinid sp. EA-2004	0
	346544	CPpr10	Cyprinid sp. EA-2004	0
	405358	CPpr10	Cyprinid sp. EA-2004	0
	405387	CPpr10	Cyprinid sp. EA-2004	0
	423301	CPpr10	Cyprinid sp. EA-2004	2e-109
	427000	CPpr10	Danio rerio	2e-97
	359816	Go-VN5	Rattus norvegicus	4e-148
	359875	Go-VN5	Rattus norvegicus	5e-151
	359939	Go-VN5	Rattus norvegicus	2e-155
	360016	Go-VN5	Rattus norvegicus	2e-153
	360030	Go-VN5	Rattus norvegicus	6e-148
	360081	Go-VN5	Rattus norvegicus	2e-146
	361808	Go-VN5	Rattus norvegicus	5e-151
	363060	Go-VN5	Rattus norvegicus	2e-178
	366352	Go-VN5	Rattus norvegicus	3e-150
	366389	Go-VN5	Rattus norvegicus	1e-87
	366410	Go-VN5	Rattus norvegicus	3e-161
	430803	Go-VN5	Rattus norvegicus	1e-102
	394851	odorant receptor OLFCQ18	Danio rerio	0
	396067	odorant receptor OLFCQ19	Danio rerio	0
	396069	odorant receptor OLFCQ20	Danio rerio	0
	6175	pheromone receptor	Monodelphis domestica	1e-95
	361817	pheromone receptor	Danio rerio	8e-161
	361753	pheromone receptor	Takifugu rubripes	6e-174
	346568	pheromone receptor	Takifugu rubripes	2e-149
	322315	pheromone receptor	Danio rerio	2e-122
	394827	pheromone receptor	Danio rerio	2e-170
	394765	pheromone receptor	Takifugu rubripes	0
	394777	pheromone receptor	Danio rerio	0
	394784	pheromone receptor	Danio rerio	2e-164
	394910	pheromone receptor	Danio rerio	0
	394912	pheromone receptor	Danio rerio	0
	394932	pheromone receptor	Takifugu rubripes	0
	394970	pheromone receptor	Takifugu rubripes	0
	396032	pheromone receptor	Danio rerio	0
	396108	pheromone receptor	Danio rerio	0
	396110	pheromone receptor	Danio rerio	0
	396137	pheromone receptor	Danio rerio	0
	396181	pheromone receptor	Danio rerio	0
	396192	pheromone receptor	Danio rerio	0
	396211	pheromone receptor	Danio rerio	0
	396222	pheromone receptor	Danio rerio	0
	396231	pheromone receptor	Danio rerio	0
	396242	pheromone receptor	Danio rerio	0
	396247	pheromone receptor	Danio rerio	0
	396248	pheromone receptor	Danio rerio	0
	405360	pheromone receptor	Takifugu rubripes	0
	431629	pheromone receptor	Danio rerio	0
	435823	pheromone receptor	Danio rerio	4e-106
	470809	pheromone receptor	Danio rerio	0
	346334	pheromone receptor-like	Danio rerio	1e-145
	346337	pheromone receptor-like	Danio rerio	5e-143
	361643	pheromone receptor-like	Danio rerio	5e-167
	394779	pheromone receptor-like	Danio rerio	0
	394823	pheromone receptor-like	Danio rerio	0
	394853	pheromone receptor-like	Danio rerio	0
	394872	pheromone receptor-like	Danio rerio	0
	394954	pheromone receptor-like	Danio rerio	0
	394968	pheromone receptor-like	Danio rerio	0
	396052	pheromone receptor-like	Danio rerio	0
	396062	pheromone receptor-like	Danio rerio	8e-173
	396085	pheromone receptor-like	Danio rerio	0
	396161	pheromone receptor-like	Danio rerio	0
	396189	pheromone receptor-like	Danio rerio	0
	396195	pheromone receptor-like	Danio rerio	0
	396233	pheromone receptor-like	Danio rerio	0
	417234	pheromone receptor-like	Danio rerio	0
	261	putative pheromone receptor	Xenopus laevis	0
	40471	putative pheromone receptor	Xenopus laevis	0
	81355	putative pheromone receptor	Xenopus laevis	4e-166
	100987	putative pheromone receptor	Xenopus laevis	0
	101163	putative pheromone receptor	Xenopus laevis	0
	101799	putative pheromone receptor	Xenopus laevis	0
	111277	putative pheromone receptor	Xenopus laevis	0
	183264	putative pheromone receptor	Xenopus laevis	0
	189065	putative pheromone receptor	Xenopus laevis	0
	206495	putative pheromone receptor	Xenopus laevis	0
	322554	putative pheromone receptor	Rattus norvegicus	2e-159
	342911	putative pheromone receptor	Xenopus laevis	0
	342951	putative pheromone receptor	Xenopus laevis	0
	348032	putative pheromone receptor	Xenopus laevis	0
	348194	putative pheromone receptor	Xenopus laevis	0
	348263	putative pheromone receptor	Xenopus laevis	2e-123
	352604	putative pheromone receptor	Xenopus laevis	0
	361597	putative pheromone receptor	Xenopus laevis	0
	361602	putative pheromone receptor	Xenopus laevis	0
	361659	putative pheromone receptor	Xenopus laevis	0
	361660	putative pheromone receptor	Xenopus laevis	0
	361710	putative pheromone receptor	Xenopus laevis	0
	361771	putative pheromone receptor	Xenopus laevis	0
	361823	putative pheromone receptor	Xenopus laevis	0
	361849	putative pheromone receptor	Xenopus laevis	2e-159
	361825	putative pheromone receptor	Xenopus laevis	0
	361830	putative pheromone receptor	Xenopus laevis	0
	371266	putative pheromone receptor	Xenopus laevis	0
	382640	putative pheromone receptor	Xenopus laevis	0
	388801	putative pheromone receptor	Xenopus laevis	0
	388837	putative pheromone receptor	Xenopus laevis	0
	388778	putative pheromone receptor	Xenopus laevis	0
	388849	putative pheromone receptor	Xenopus laevis	0
	390296	putative pheromone receptor	Xenopus laevis	0
	390307	putative pheromone receptor	Xenopus laevis	0
	390311	putative pheromone receptor	Xenopus laevis	0
	390322	putative pheromone receptor	Xenopus laevis	0
	390335	putative pheromone receptor	Xenopus laevis	7e-146
	390357	putative pheromone receptor	Xenopus laevis	0
	390387	putative pheromone receptor	Xenopus laevis	0
	390389	putative pheromone receptor	Xenopus laevis	0
	390434	putative pheromone receptor	Xenopus laevis	8e-158
	391450	putative pheromone receptor	Xenopus laevis	2e-123
	391494	putative pheromone receptor	Xenopus laevis	0
	391529	putative pheromone receptor	Xenopus laevis	0
	391531	putative pheromone receptor	Xenopus laevis	0
	391551	putative pheromone receptor	Xenopus laevis	0
	391559	putative pheromone receptor	Xenopus laevis	0
	391562	putative pheromone receptor	Xenopus laevis	0
	391569	putative pheromone receptor	Xenopus laevis	0
	394771	putative pheromone receptor	Ornithorhynchus anatinus	2e-109
	390423	putative pheromone receptor	Xenopus laevis	0
	391468	putative pheromone receptor	Xenopus laevis	0
	391505	putative pheromone receptor	Xenopus laevis	6e-176
	399458	putative pheromone receptor	Xenopus laevis	0
	399468	putative pheromone receptor	Xenopus laevis	0
	399483	putative pheromone receptor	Xenopus laevis	0
	399511	putative pheromone receptor	Xenopus laevis	0
	400900	putative pheromone receptor	Ornithorhynchus anatinus	6e-154
	401314	putative pheromone receptor	Xenopus laevis	0
	401372	putative pheromone receptor	Xenopus laevis	0
	401415	putative pheromone receptor	Xenopus laevis	0
	401426	putative pheromone receptor	Xenopus laevis	0
	403043	putative pheromone receptor	Xenopus laevis	0
	403056	putative pheromone receptor	Xenopus laevis	0
	403068	putative pheromone receptor	Xenopus laevis	0
	403080	putative pheromone receptor	Xenopus laevis	0
	403099	putative pheromone receptor	Xenopus laevis	0
	403123	putative pheromone receptor	Xenopus laevis	0
	403129	putative pheromone receptor	Xenopus laevis	0
	403131	putative pheromone receptor	Xenopus laevis	1e-154
	403162	putative pheromone receptor	Xenopus laevis	0
	403178	putative pheromone receptor	Xenopus laevis	0
	403198	putative pheromone receptor	Xenopus laevis	3e-158
	403211	putative pheromone receptor	Xenopus laevis	0
	406263	putative pheromone receptor	Xenopus laevis	0
	406281	putative pheromone receptor	Xenopus laevis	0
	406303	putative pheromone receptor	Xenopus laevis	0
	406331	putative pheromone receptor	Xenopus laevis	0
	409214	putative pheromone receptor	Xenopus laevis	0
	409230	putative pheromone receptor	Xenopus laevis	0
	410495	putative pheromone receptor	Xenopus laevis	0
	410508	putative pheromone receptor	Xenopus laevis	0
	411754	putative pheromone receptor	Xenopus laevis	0
	411774	putative pheromone receptor	Xenopus laevis	0
	411776	putative pheromone receptor	Xenopus laevis	0
	411794	putative pheromone receptor	Xenopus laevis	0
	411804	putative pheromone receptor	Xenopus laevis	0
	411823	putative pheromone receptor	Xenopus laevis	0
	411830	putative pheromone receptor	Xenopus laevis	0
	412246	putative pheromone receptor	Ornithorhynchus anatinus	9e-137
	413616	putative pheromone receptor	Xenopus laevis	0
	413617	putative pheromone receptor	Xenopus laevis	0
	413675	putative pheromone receptor	Xenopus laevis	0
	413963	putative pheromone receptor	Xenopus laevis	0
	415669	putative pheromone receptor	Xenopus laevis	0
	415682	putative pheromone receptor	Xenopus laevis	9e-129
	416293	putative pheromone receptor	Ornithorhynchus anatinus	1e-107
	416337	putative pheromone receptor	Xenopus laevis	0
	416340	putative pheromone receptor	Xenopus laevis	0
	420259	putative pheromone receptor	Xenopus laevis	2e-115
	420934	putative pheromone receptor	Xenopus laevis	0
	420942	putative pheromone receptor	Xenopus laevis	7e-145
	421107	putative pheromone receptor	Ornithorhynchus anatinus	2e-160
	422851	putative pheromone receptor	Xenopus laevis	8e-70
	342715	putative pheromone receptor	Xenopus laevis	0
	425145	putative pheromone receptor	Xenopus laevis	0
	425192	putative pheromone receptor	Xenopus laevis	0
	428443	putative pheromone receptor	Xenopus laevis	2e-126
	429519	putative pheromone receptor	Xenopus laevis	0
	429822	putative pheromone receptor	Xenopus laevis	0
	438798	putative pheromone receptor	Xenopus laevis	1e-125
	466121	putative pheromone receptor	Xenopus laevis	0
	466122	putative pheromone receptor	Xenopus laevis	8e-164
	466604	putative pheromone receptor	Xenopus laevis	0
	466999	putative pheromone receptor	Xenopus laevis	0
	469061	putative pheromone receptor	Xenopus laevis	0
	469806	putative pheromone receptor	Xenopus laevis	0
	470411	putative pheromone receptor	Xenopus laevis	0
	471030	putative pheromone receptor	Xenopus laevis	0
	471237	putative pheromone receptor	Xenopus laevis	0
	471249	putative pheromone receptor	Xenopus laevis	0
	471320	putative pheromone receptor	Xenopus laevis	0
	471325	putative pheromone receptor	Xenopus laevis	0
	471496	putative pheromone receptor	Xenopus laevis	4e-180
	471698	putative pheromone receptor	Xenopus laevis	0
	472211	putative pheromone receptor	Xenopus laevis	0
	472475	putative pheromone receptor	Xenopus laevis	0
	472535	putative pheromone receptor	Ornithorhynchus anatinus	0
	472553	putative pheromone receptor	Ornithorhynchus anatinus	8e-162
	472568	putative pheromone receptor	Xenopus laevis	0
	472857	putative pheromone receptor	Xenopus laevis	0
	474753	putative pheromone receptor	Xenopus laevis	3e-96
	346618	V2R1	Ornithorhynchus anatinus	2e-90
	394920	V2R1	Ornithorhynchus anatinus	5e-107
	394977	V2R1	Ornithorhynchus anatinus	7e-104
	416238	V2R1	Ornithorhynchus anatinus	4e-89
	416251	V2R1	Ornithorhynchus anatinus	3e-106
	11552	V2R1b	Monodelphis domestica	2e-144
	70564	V2R1b	Monodelphis domestica	2e-137
	101173	V2R1b	Ornithorhynchus anatinus	2e-172
	11017	V2R1b	Ornithorhynchus anatinus	5e-141
	186863	V2R1b	Monodelphis domestica	5e-168
	188157	V2R1b	Monodelphis domestica	7e-132
	189051	V2R1b	Monodelphis domestica	2e-132
	190430	V2R1b	Monodelphis domestica	9e-126
	202245	V2R1b	Monodelphis domestica	2e-161
	322308	V2R1b	Monodelphis domestica	3e-160
	322363	V2R1b	Monodelphis domestica	1e-152
	322329	V2R1b	Ornithorhynchus anatinus	7e-145
	346324	V2R1b	Monodelphis domestica	7e-155
	346328	V2R1b	Monodelphis domestica	7e-166
	346332	V2R1b	Monodelphis domestica	9e-173
	346395	V2R1b	Monodelphis domestica	9e-167
	346396	V2R1b	Monodelphis domestica	1e-145
	346499	V2R1b	Monodelphis domestica	3e-171
	346551	V2R1b	Monodelphis domestica	7e-166
	346603	V2R1b	Monodelphis domestica	1e-149
	346654	V2R1b	Ornithorhynchus anatinus	2e-151
	355732	V2R1b	Monodelphis domestica	9e-168
	359805	V2R1b	Monodelphis domestica	4e-163
	359808	V2R1b	Monodelphis domestica	1e-158
	359819	V2R1b	Monodelphis domestica	3e-163
	363013	V2R1b	Monodelphis domestica	0
	363045	V2R1b	Rattus norvegicus	2e-110
	366422	V2R1b	Monodelphis domestica	2e-165
	366478	V2R1b	Monodelphis domestica	5e-139
	366480	V2R1b	Ornithorhynchus anatinus	2e-175
	366493	V2R1b	Ornithorhynchus anatinus	2e-171
	366497	V2R1b	Ornithorhynchus anatinus	8e-169
	366517	V2R1b	Ornithorhynchus anatinus	2e-110
	366636	V2R1b	Ornithorhynchus anatinus	2e-155
	366638	V2R1b	Ornithorhynchus anatinus	3e-172
	366704	V2R1b	Ornithorhynchus anatinus	1e-148
	388526	V2R1b	Ornithorhynchus anatinus	6e-107
	388617	V2R1b	Ornithorhynchus anatinus	4e-71
	400787	V2R1b	Ornithorhynchus anatinus	3e-170
	400805	V2R1b	Ornithorhynchus anatinus	1e-85
	400858	V2R1b	Ornithorhynchus anatinus	2e-137
	400892	V2R1b	Ornithorhynchus anatinus	2e-108
	405352	V2R1b	Monodelphis domestica	1e-100
	406549	V2R1b	Monodelphis domestica	2e-153
	406570	V2R1b	Monodelphis domestica	4e-101
	406581	V2R1b	Monodelphis domestica	2e-107
	406597	V2R1b	Monodelphis domestica	3e-103
	412224	V2R1b	Ornithorhynchus anatinus	3e-156
	415359	V2R1b	Ornithorhynchus anatinus	2e-165
	418131	V2R1b	Ornithorhynchus anatinus	6e-149
	418140	V2R1b	Ornithorhynchus anatinus	9e-171
	418143	V2R1b	Ornithorhynchus anatinus	7e-164
	422204	V2R1b	Monodelphis domestica	6e-168
	422210	V2R1b	Monodelphis domestica	9e-162
	423307	V2R1b	Monodelphis domestica	5e-101
	423309	V2R1b	Monodelphis domestica	2e-105
	464149	V2R1b	Ornithorhynchus anatinus	9e-175
	470261	V2R1b	Monodelphis domestica	4e-164
	471039	V2R1b	Monodelphis domestica	6e-176
	471252	V2R1b	Monodelphis domestica	1e-153
	472874	V2R1b	Ornithorhynchus anatinus	6e-167
	472876	V2R1b	Ornithorhynchus anatinus	1e-171
	473025	V2R1b	Ornithorhynchus anatinus	0
	473494	V2R1b	Ornithorhynchus anatinus	6e-164
	361629	V2R23	Mus musculus	4e-97
	406580	V2R23	Mus musculus	9e-145
	423568	V2R23	Mus musculus	5e-131
	424219	V2R23	Mus musculus	4e-157
	424234	V2R23	Mus musculus	2e-159
	406558	V2R25	Mus musculus	2e-78
	346712	V2R2L-2	Danio rerio	6e-148
	440516	V2R48	Rattus norvegicus	4e-141
	400770	V2R506	Monodelphis domestica	4e-170
	468328	V2R506	Monodelphis domestica	3e-176
	839	V2R519	Monodelphis domestica	2e-102
	366487	V2R519	Monodelphis domestica	4e-175
	366552	V2R519	Monodelphis domestica	6e-175
	366565	V2R519	Monodelphis domestica	6e-165
	366647	V2R519	Monodelphis domestica	2e-170
	366687	V2R519	Monodelphis domestica	4e-140
	366708	V2R519	Monodelphis domestica	9e-165
	388565	V2R519	Monodelphis domestica	1e-178
	388614	V2R519	Monodelphis domestica	3e-175
	388636	V2R519	Monodelphis domestica	2e-158
	388655	V2R519	Monodelphis domestica	1e-104
	468329	V2R519	Monodelphis domestica	0
	346705	V2R533	Monodelphis domestica	4e-149
	366544	V2R533	Monodelphis domestica	3e-101
	468330	V2R543	Monodelphis domestica	3e-173
	346703	V2R555	Monodelphis domestica	1e-158
	11312	V2R556	Monodelphis domestica	1e-169
	472208	V2R571	Monodelphis domestica	1e-168
	101511	V2R593	Monodelphis domestica	4e-167
	346613	V2R593	Monodelphis domestica	2e-134
	366563	V2R593	Monodelphis domestica	7e-152
	388554	V2R593	Monodelphis domestica	3e-155
	399586	V2R593	Monodelphis domestica	0
	416262	V2R593	Monodelphis domestica	3e-164
	467694	V2R593	Monodelphis domestica	1e-152
	471110	V2R593	Monodelphis domestica	3e-170
	366698	V2R599	Monodelphis domestica	1e-140
	416267	V2R603	Monodelphis domestica	2e-142
	435511	V2R616	Monodelphis domestica	0
	322370	V2R621	Monodelphis domestica	2e-137
	346379	V2R621	Monodelphis domestica	9e-98
	346529	V2R621	Monodelphis domestica	6e-98
	350422	V2R621	Monodelphis domestica	7e-152
	360077	V2R621	Monodelphis domestica	1e-100
	360085	V2R621	Monodelphis domestica	7e-149
	432654	V2R621	Monodelphis domestica	3e-98
	470262	V2R621	Monodelphis domestica	2e-150
	396049	V2R622	Monodelphis domestica	2e-97
	422171	V2R624	Monodelphis domestica	4e-162
	400875	V2R652	Monodelphis domestica	2e-155
	159911	V2R653	Monodelphis domestica	0
	318784	V2Rd1	Danio rerio	0
	396035	V2Rh13	Danio rerio	0
	11772	vertebrate phermone receptor	Danio rerio	2e-159
	367779	GPR6A	Gallus gallus	0
	367803	GPR6A	Gallus gallus	7e-171
	367831	GPR6A	Gallus gallus	2e-152
	477554	GPR6A	Gallus gallus	0
	293010	GPRC5A	Gallus gallus	2e-88
	309156	GPRC5B	Monodelphis domestica	3e-175
	298117	GPRC5C	Xenopus tropicalis	0
	361539	GPRC5C	Mus musculus	3e-149
	205043	GPR156	Monodelphis domestica	2e-131
	159594	GPR158	Gallus gallus	0
	387114	GPR179	Monodelphis domestica	0
	The rhodopsin family like (987)
	204081	PTGFR	Canis lupus familiaris	8e-143
	339362	PTGFR	Gallus gallus	6e-49
	277792	PTGER2	Rattus norvegicus	1e-68
	313085	PTGIR	Canis lupus familiaris	3e-76
	345966	PTGER3	Gallus gallus	6e-133
	373542	PTGER4	Gallus gallus	0
	184731	SREB3(GPR173)	Danio rerio	0
	296993	SREB2(GPR85)	Xenopus tropicalis	0
	299983	SREB1(GPR27)	Danio rerio	2e-145
	411402	TBXA2R	Xenopus laevis	6e-174
	276281	GPR151	Danio rerio	4e-71
	337830	GPR151	Macaca mulatta	2e-124
	354312	CRTH2	Mus musculus	1e-69
	327450	HTR1A	Monodelphis domestica	1e-178
	347160	HTR1B	Gorilla gorilla	1e-170
	372865	HTR1D	Gallus gallus	7e-169
	270690	HTR1E	Equus caballus	4e-176
	462448	HTR1F	Ornithorhynchus anatinus	2e-171
	336213	HTR2A	Gallus gallus	0
	359179	HTR2B	Xenopus laevis	0
	278183	HTR2C	Gallus gallus	0
	143526	HTR4	Danio rerio	7e-112
	383275	HTR4	Homo sapiens	0
	311736	HTR5A	Danio rerio	3e-171
	205673	HTR6	Gallus gallus	1e-168
	470007	HTR7	Gallus gallus	0
	455539	DRD1	Xenopus laevis	0
	472124	DRD1	Xenopus laevis	0
	456291	DRD2	Xenopus laevis	0
	360664	DRD4	Danio rerio	8e-140
	375423	DRD5	Xenopus laevis	0
	289618	CHRM2	Gallus gallus	0
	133575	CHRM3	Mus musculus	0
	360636	CHRM3	Macaca mulatta	3e-127
	326427	CHRM4	Xenopus laevis	3e-167
	338776	CHRM5	Columba livia	0
	2123	HRH1	Phodopus sungorus	3e-145
	365578	HRH2	Gallus gallus	2e-112
	121896	HRH3	Phodopus sungorus	6e-96
	181406	HRH3	Gallus gallus	2e-133
	304460	HRH3	Danio rerio	4e-155
	420456	HRH3	Danio rerio	7e-72
	420465	HRH3	Danio rerio	1e-80
	427977	HRH3	Danio rerio	7e-98
	427980	HRH3	Danio rerio	7e-81
	450188	ADRA1A	Rattus norvegicus	0
	421952	ADRA1B	Canis lupus familiaris	3e-122
	340244	ADRA1D	Gallus gallus	7e-142
	13191	ADRA2D	Danio rerio	2e-118
	285135	ADRA2C	Didelphis virginiana	5e-163
	449615	ADRA2C	Takifugu rubripes	6e-122
	457721	ADRB2	Xenopus tropicalis	1e-169
	267641	ADRB4	Meleagris gallopavo	2e-114
	200776	TAR1	Monodelphis domestica	3e-131
	200777	PNR	Monodelphis domestica	1e-116
	200778	PNR	Monodelphis domestica	9e-116
	348569	PNR	Monodelphis domestica	1e-105
	163535	OPN1	Bufo japonicus	3e-166
	173333	OPN1	Xenopus tropicalis	0
	173335	RHO	Xenopus laevis	0
	200937	OPN5	Monodelphis domestica	2e-153
	276243	RHO	Xenopus tropicalis	0
	313091	TMTOPN	Danio rerio	4e-108
	321674	OPN5	Danio rerio	2e-50
	341932	OPN3	Gallus gallus	2e-108
	352819	OPN4	Xenopus laevis	0
	353542	OPN4	Cyprinus carpio	7e-150
	361337	OPN4	Xenopus laevis	5e-180
	378988	OPN1	Xenopus tropicalis	0
	464410	RGR	Xenopus tropicalis	6e-144
	51578	OPN5	Danio rerio	4e-116
	61494	OPN5	Danio rerio	1e-106
	195938	MTNR1B	Gallus gallus	3e-147
	330845	MTNR1C	Xenopus laevis	0
	395955	MTNR1A	Taeniopygia guttata	2e-149
	361402	MCR1	Gallus gallus	5e-87
	15325	MCR2	Gallus gallus	9e-110
	339180	MCR3	Gallus gallus	1e-145
	199410	MCR4	Monodelphis domestica	4e-148
	200991	MCR5	Gallus gallus	1e-166
	163482	EDGR5	Danio rerio	2e-127
	355502	EDGR3	Gallus gallus	3e-154
	182743	EDGR2	Xenopus laevis	0
	196832	EDGR7	Macaca mulatta	2e-154
	297662	EDGR1	Mus musculus	2e-162
	348755	EDGR6	Gallus gallus	1e-102
	458479	EDGR8	Canis lupus familiaris	2e-81
	472537	EDGR4	Xenopus tropicalis	0
	204991	CNR1	Xenopus laevis	0
	372149	CNR2	Gallus gallus	6e-91
	418969	GPR6	Gallus gallus	3e-161
	305630	GPR12	Monodelphis domestica	6e-119
	404365	GPR12	Monodelphis domestica	4e-170
	135513	GPR119	Gallus gallus	6e-77
	149432	ADORA1	Xenopus laevis	2e-175
	376414	ADORA2	Danio rerio	2e-54
	291771	ADORA3	Gallus gallus	2e-136
	468999	ADORA2	Gallus gallus	8e-139
	157859	ADORA3	Danio rerio	4e-74
	314388	ADORA3	Bos taurus	2e-93
	314392	ADORA3	Bos taurus	2e-84
	463397	ADORA3	Bos taurus	8e-98
	462280	AVPR1	Rana catesbeiana	8e-167
	412654	AVPR1	Taricha granulosa	1e-143
	314680	AVPR2	Gallus gallus	2e-146
	357554	AVPR2	Bufo marinus	5e-167
	457534	EDNRA	Xenopus tropicalis	0
	265822	EDNRB	Xenopus tropicalis	0
	278174	EDNRB2	Xenopus tropicalis	0
	316440	EDNRB2	Xenopus tropicalis	0
	205575	ETBRLP1(GPR37)	Gallus gallus	0
	468379	BRS3	Gallus gallus	9e-172
	197759	BRS4	Bombina orientalis	0
	134002	Motilin(GPR38)	Gallus gallus	1e-101
	302832	GHSR	Gallus gallus	2e-164
	355724	GHSR	Gallus gallus	1e-97
	309501	GNRHR1	Rana catesbeiana	0
	473766	GNRHR3	Xenopus tropicalis	0
	165196	HCRTR2	Macaca mulatta	0
	131535	NMUR1	Gallus gallus	5e-152
	396295	NMUR2	Ornithorhynchus anatinus	6e-156
	466559	OXTR	Bufo marinus	0
	344875	NPFF1	Gallus gallus	1e-170
	389596	NPFF2	Gallus gallus	2e-176
	209443	TACR1	Rana catesbeiana	0
	332737	TACR3	Homo sapiens	0
	199755	NPY5R	Xenopus tropicalis	0
	410228	NPY4R	Gallus gallus	1e-98
	320919	NPY2R	Gallus gallus	2e-156
	357979	NPY7R	Gallus gallus	4e-144
	292008	NPYYR	Danio rerio	2e-138
	332501	NPYYR	Xenopus laevis	0
	171846	GPR83	Xenopus tropicalis	0
	382735	GPR83	Gallus gallus	0
	407530	GPR83	Mus musculus	8e-149
	389498	PrRP (GPR10)	Gallus gallus	6e-164
	316076	PrRP (GPR10)	Danio rerio	2e-153
	391165	PrRP (GPR10)	Gallus gallus	6e-130
	391219	PK1	Canis lupus familiaris	2e-109
	196935	PK2	Gallus gallus	0
	387116	GPR39	Gallus gallus	9e-56
	434449	GPR39	Monodelphis domestica	1e-82
	159727	TRHR3	Xenopus laevis	0
	346134	TRHR2	Xenopus laevis	0
	373758	TRHR1	Xenopus laevis	0
	143185	GPR150	Rattus norvegicus	3e-49
	355010	GPR154 (NPS)	Bos taurus	9e-121
	275038	GPR84	Xenopus tropicalis	0
	166886	GPR103	Gallus gallus	2e-144
	389101	GPR103	Gallus gallus	0
	325308	GPR103	Xenopus tropicalis	6e-108
	181816	GALR2	Gallus gallus	3e-145
	397613	GALR2	Gallus gallus	5e-126
	327802	GALR3	Gallus gallus	1e-149
	334485	GPR54	Mugil cephalus	1e-139
	264948	GPR54	Rana catesbeiana	2e-162
	359655	GPR54	Rachycentron canadum	3e-136
	326770	GPR7	Monodelphis domestica	1e-138
	426023	GPR7	Danio rerio	5e-138
	338721	SSTR1	Bos taurus	1e-162
	168918	SSTR2	Gallus gallus	0
	327701	SSTR3	Gallus gallus	3e-111
	354425	SSTR4	Monodelphis domestica	3e-147
	156805	SSTR5	Gallus gallus	7e-161
	378832	OPRD	Rana pipiens	0
	464595	OPRK	Rana pipiens	0
	464368	OPRM	Rana pipiens	0
	190801	OPRX	Xenopus laevis	7e-170
	265866	MCHR1	Xenopus tropicalis	0
	22367	MCHR1	Verasper moseri	9e-109
	62352	MCHR2	Takifugu rubripes	7e-73
	308576	MCHR2	Sus scrofa	4e-145
	307123	RDC1	Xenopus tropicalis	2e-175
	359057	AGTR1	Xenopus laevis	0
	396677	AGTR1	Pan troglodytes	3e-64
	295110	AGTR2	Xenopus tropicalis	0
	22339	GPR1	Danio rerio	2e-33
	201239	GPR1	Monodelphis domestica	4e-112
	181160	ADMR	Macaca mulatta	4e-121
	188849	CCR7	Mus musculus	2e-116
	361577	CCR7	Mus musculus	1e-76
	343706	CCR6	Monodelphis domestica	2e-105
	269438	CXCR6	Mus musculus	3e-78
	394697	CCR9	Equus caballus	1e-101
	162181	CXCR4	Xenopus tropicalis	0
	320328	CCR3	Paralichthys olivaceus	3e-54
	394686	CCR3	Paralichthys olivaceus	3e-81
	95013	CCR1	Bos taurus	4e-70
	197965	CCR5	Gallus gallus	2e-80
	315626	CXCR5	Mus musculus	4e-85
	457013	CXCR3	Xenopus tropicalis	0
	177256	CXCR3	Capra hircus	3e-81
	345786	BDKRB2	Mus musculus	9e-99
	83822	CMKLR1	Danio rerio	2e-58
	143546	CMKLR1	Canis lupus familiaris	6e-30
	315523	CMKLR1	Danio rerio	8e-28
	318246	CMKLR1	Mus musculus	1e-36
	318318	CMKLR1	Danio rerio	3e-38
	349818	CMKLR1	Canis lupus familiaris	3e-100
	364022	CMKLR1	Danio rerio	2e-63
	364037	CMKLR1	Danio rerio	4e-55
	364064	CMKLR1	Danio rerio	3e-55
	364072	CMKLR1	Danio rerio	2e-96
	364100	CMKLR1	Danio rerio	2e-61
	364138	CMKLR1	Danio rerio	5e-45
	364141	CMKLR1	Canis lupus familiaris	8e-41
	364146	CMKLR1	Danio rerio	2e-105
	364180	CMKLR1	Danio rerio	5e-68
	364184	CMKLR1	Danio rerio	1e-59
	442627	CMKLR1	Danio rerio	1e-68
	41688	GPR33	Rattus rattus	1e-47
	94799	GPR33	Pan paniscus	3e-51
	135265	GPR33	Equus caballus	1e-56
	135297	GPR33	Pan troglodytes	2e-54
	364047	GPR33	Pan troglodytes	2e-48
	364088	GPR33	Pan troglodytes	1e-50
	364144	GPR33	Rattus rattus	1e-50
	364166	GPR33	Pan troglodytes	7e-55
	445661	GPR33	Equus caballus	2e-55
	22352	C5R1	Rattus norvegicus	4e-27
	287329	C5R1	Bos taurus	2e-73
	399958	C3AR1	Oncorhynchus mykiss	4e-70
	83743	FPRL2	Macaca mulatta	5e-41
	315368	FPRL2	Pan troglodytes	5e-39
	434333	FPR	Ornithorhynchus anatinus	3e-57
	444103	FPR	Ornithorhynchus anatinus	8e-57
	399214	GPR25	Danio rerio	2e-46
	328264	BLTR1	Danio rerio	2e-69
	442714	SALPR	Danio rerio	4e-97
	404698	SALPR	Danio rerio	7e-175
	135612	MAS	Mus musculus	2e-52
	468097	MAS	Mus musculus	3e-54
	349955	MRGD	Macaca fascicularis	2e-41
	349898	MRGH	Monodelphis domestica	4e-40
	349988	MRGH	Monodelphis domestica	2e-34
	178485	LGR7.2	Gallus gallus	6e-143
	332511	LGR7	Monodelphis domestica	0
	362276	LGR4 (GPR48)	Gallus gallus	0
	464511	LGR8 (GPR106)	Ornithorhynchus anatinus	0
	387457	LGR5 (GPR49)	Gallus gallus	0
	339043	FSHR	Cairina moschata	0
	339063	LHCGR	Gallus gallus	0
	368544	TSHR	Gallus gallus	0
	94320	PAR4	Gallus gallus	5e-93
	451024	PAR4	Danio rerio	1e-62
	333086	PAR1	Xenopus laevis	0
	295495	PAR2	Xenopus laevis	0
	322001	P2Y8	Gallus gallus	7e-109
	366911	GPR41	Canis lupus familiaris	2e-79
	322040	P2Y8	Gallus gallus	6e-55
	366968	GPR43	Danio rerio	2e-68
	366971	GPR43	Danio rerio	8e-56
	367003	GPR43	Danio rerio	2e-76
	367023	GPR43	Danio rerio	1e-86
	467311	GPR34	Gallus gallus	9e-92
	466905	GPR17	Rattus norvegicus	2e-90
	105619	P2Y4	Rattus norvegicus	8e-39
	408180	GPR92	Gallus gallus	2e-92
	355789	P2Y9 (GPR23)	Xenopus tropicalis	0
	410931	P2Y9 (GPR23)	Mus musculus	3e-37
	464953	GPR20	Gallus gallus	5e-114
	105604	GPR55	Danio rerio	5e-41
	463915	GPR55	Monodelphis domestica	6e-66
	319833	GPR35	Gallus gallus	4e-55
	319906	GPR35	Gallus gallus	2e-49
	286925	CYSLT1	Danio rerio	7e-55
	467317	CYSLT1	Mus musculus	7e-122
	341680	EBI2	Gallus gallus	5e-112
	42615	P2Y5	Gallus gallus	2e-38
	390535	GPR174	Equus caballus	6e-124
	278169	P2Y10	Equus caballus	2e-113
	283242	PTAFR	Xenopus tropicalis	0
	473246	GPR171	Bos taurus	7e-93
	398403	GPR87	Ornithorhynchus anatinus	7e-134
	152568	P2Y13	Xenopus laevis	0
	398387	P2Y14	Pan troglodytes	1e-99
	152569	P2Y12	Homo sapiens	2e-116
	148829	P2Y4	Xenopus laevis	0
	468877	G2A(GPR132)	Danio rerio	8e-80
	294710	GPR4	Xenopus laevis	0
	143685	GPR4	Bos taurus	3e-97
	372720	GPR4	Xenopus tropicalis	3e-125
	268894	GPR65	Gallus gallus	3e-91
	318531	GPR68	Gallus gallus	2e-134
	366231	GPR68	Gallus gallus	7e-105
	105402	P2Y1	Xenopus laevis	3e-40
	398412	GPR91	Homo sapiens	4e-89
	398416	GPR91	Mus musculus	4e-105
	407367	GPR91	Rattus norvegicus	7e-100
	173417	P2Y6	Gallus gallus	1e-112
	450589	P2Y1	Xenopus laevis	0
	173423	P2Y2	Xenopus tropicalis	5e-99
	455626	P2Y2	Xenopus tropicalis	0
	14062	P2Y4	Danio rerio	2e-95
	379343	GPR141	Equus caballus	5e-69
	200142	GPR109	Homo sapiens	2e-90
	362572	GPR109	Canis lupus familiaris	8e-60
	327015	GPR88	Danio rerio	2e-93
	173175	GPR120	Rattus norvegicus	9e-89
	93752	GPR135	Danio rerio	8e-159
	72076	SSTR5	Gallus gallus	1e-38
	460715	GPR19	Xenopus tropicalis	0
	375814	CCKAR	Gallus gallus	5e-160
	94372	GPR14	Danio rerio	6e-127
	271421	GPR14	Danio rerio	1e-80
	344809	GPR14	Danio rerio	1e-138
	367593	GPR14	Danio rerio	2e-108
	341225	HRH2	Mus musculus	1e-15
	154060	ADRB2	Danio rerio	1e-115
	452640	GPR63	Macaca mulatta	0
	459908	PSP24	Xenopus laevis	0
	453819	GPR161	Equus caballus	0
	363134	GPR26	Gallus gallus	5e-136
	470205	GPR26	Xenopus tropicalis	0
	198269	GPR22	Canis lupus familiaris	0
	317125	GPR22	Canis lupus familiaris	2e-151
	338796	GPR176	Rattus norvegicus	0
	143743	GPR148	Macaca mulatta	5e-43
	460929	VLGR1	Monodelphis domestica	0
	456895	CMKRL2 (GPR30 )	Xenopus tropicalis	0
	176917	GPR146	Xenopus laevis	0
	277859	GPR75	Monodelphis domestica	0
	328290	COR7	Gallus gallus	2e-73
	346464	COR7	Gallus gallus	6e-73
	362948	COR7	Gallus gallus	1e-67
	464809	COR7	Gallus gallus	7e-101
	431946	MOR10-1	Mus musculus	9e-98
	400873	MOR102-1	Monodelphis domestica	5e-70
	202553	MOR103-5	Mus musculus	2e-71
	328429	MOR103-5	Equus caballus	1e-87
	423315	MOR104-3	Mus musculus	2e-68
	362971	MOR105-1	Mus musculus	4e-65
	417107	MOR105-1	Mus musculus	1e-91
	468004	MOR105-1	Mus musculus	6e-68
	328395	MOR107-1	Bos taurus	2e-93
	328158	MOR107-1	Bos taurus	3e-62
	464808	MOR107-1	Bos taurus	2e-84
	467315	MOR107-1	Bos taurus	2e-75
	310181	MOR121-1	Mus musculus	2e-72
	197268	MOR122-2	Monodelphis domestica	2e-85
	202244	MOR122-2	Monodelphis domestica	6e-74
	307557	MOR122-2	Mus musculus	8e-82
	310054	MOR122-2	Mus musculus	4e-70
	310258	MOR122-2	Monodelphis domestica	5e-74
	310513	MOR122-2	Mus musculus	9e-81
	310526	MOR122-2	Monodelphis domestica	1e-71
	310547	MOR122-2	Mus musculus	3e-80
	357348	MOR122-2	Mus musculus	8e-74
	359784	MOR122-2	Mus musculus	3e-74
	393264	MOR122-2	Mus musculus	1e-69
	470647	MOR122-2	Mus musculus	1e-70
	203567	MOR127-4	Monodelphis domestica	6e-70
	206201	MOR127-4	Monodelphis domestica	9e-63
	205653	MOR135-28	Monodelphis domestica	5e-78
	383555	MOR138-3	Mus musculus	9e-70
	405867	MOR171-4	Monodelphis domestica	2e-72
	410973	MOR171-4	Monodelphis domestica	1e-48
	425066	MOR171-4	Monodelphis domestica	9e-73
	427631	MOR171-4	Monodelphis domestica	3e-75
	431713	MOR171-5	Mus musculus	2e-71
	359852	MOR172-4	Gallus gallus	1e-76
	198739	MOR176-1	Mus musculus	2e-104
	313902	MOR180-1	Mus musculus	2e-89
	372499	MOR180-1	Ornithorhynchus anatinus	2e-77
	383443	MOR180-1	Bos taurus	1e-73
	383469	MOR180-1	Ornithorhynchus anatinus	4e-72
	473364	MOR18-1	Monodelphis domestica	6e-90
	201852	MOR181-2	Gallus gallus	2e-91
	322724	MOR181-2	Gallus gallus	2e-90
	355619	MOR181-2	Gallus gallus	5e-69
	355676	MOR181-2	Gallus gallus	6e-82
	206154	MOR201-2	Ornithorhynchus anatinus	2e-84
	322644	MOR201-2	Monodelphis domestica	1e-88
	328411	MOR201-2	Ornithorhynchus anatinus	7e-99
	372496	MOR201-2	Monodelphis domestica	1e-77
	372777	MOR201-2	Mus musculus	2e-82
	408183	MOR201-2	Monodelphis domestica	8e-80
	408226	MOR201-2	Monodelphis domestica	2e-82
	414613	MOR201-2	Ornithorhynchus anatinus	2e-80
	446244	MOR201-2	Monodelphis domestica	5e-80
	473325	MOR201-2	Monodelphis domestica	1e-87
	418668	MOR202-18	Monodelphis domestica	9e-75
	468863	MOR202-18	Monodelphis domestica	1e-77
	84303	MOR215-1	Monodelphis domestica	1e-70
	431709	MOR215-1	Monodelphis domestica	1e-70
	470724	MOR215-1	Monodelphis domestica	7e-81
	472699	MOR215-1	Monodelphis domestica	4e-71
	369996	MOR217-1	Mus musculus	3e-81
	384735	MOR242-1	Bos taurus	2e-94
	197894	MOR249-2	Mus musculus	3e-67
	199335	MOR249-2	Mus musculus	8e-81
	328142	MOR249-2	Bos taurus	2e-87
	328494	MOR249-2	Equus caballus	9e-78
	372362	MOR249-2	Sus scrofa	2e-66
	372368	MOR249-2	Sus scrofa	6e-79
	372472	MOR249-2	Sus scrofa	6e-76
	394433	MOR249-2	Mus musculus	1e-72
	417101	MOR254-1	Mus musculus	8e-74
	375648	MOR256-7	Mus musculus	5e-67
	203311	MOR260-1	Mus musculus	7e-81
	169656	MOR264-6	Bos taurus	3e-75
	175051	MOR264-6	Bos taurus	3e-73
	346540	MOR264-6	Bos taurus	8e-68
	372375	MOR264-6	Bos taurus	2e-80
	463356	MOR278-1	Mus musculus	7e-65
	413184	MOR42-1	Mus musculus	2e-77
	413195	MOR42-1	Mus musculus	2e-80
	413242	MOR42-1	Mus musculus	1e-74
	474405	MOR42-1	Mus musculus	2e-77
	473882	MOR9-1	Monodelphis domestica	4e-84
	428257	odorant receptor	Danio rerio	3e-58
	428275	odorant receptor	Danio rerio	1e-59
	428280	odorant receptor	Danio rerio	1e-40
	471958	odorant receptor	Danio rerio	1e-39
	471960	odorant receptor	Danio rerio	1e-45
	471962	odorant receptor	Danio rerio	5e-48
	471963	odorant receptor	Takifugu rubripes	2e-52
	473664	odorant receptor	Danio rerio	4e-43
	84842	odorant receptor	Tetraodon nigroviridis	4e-45
	186393	odorant receptor	Danio rerio	8e-62
	188249	odorant receptor	Danio rerio	3e-45
	188258	odorant receptor	Tetraodon nigroviridis	1e-49
	188362	odorant receptor	Monodelphis domestica	6e-71
	188437	odorant receptor	Danio rerio	4e-40
	188441	odorant receptor	Danio rerio	1e-35
	188443	odorant receptor	Tetraodon nigroviridis	2e-34
	188444	odorant receptor	Danio rerio	3e-37
	188445	odorant receptor	Danio rerio	8e-42
	188446	odorant receptor	Danio rerio	2e-40
	206841	odorant receptor	Tetraodon nigroviridis	1e-51
	404489	odorant receptor	Danio rerio	8e-58
	404498	odorant receptor	Danio rerio	1e-60
	404509	odorant receptor	Danio rerio	4e-60
	404537	odorant receptor	Danio rerio	9e-55
	404547	odorant receptor	Danio rerio	2e-59
	404548	odorant receptor	Danio rerio	1e-56
	404561	odorant receptor	Tetraodon nigroviridis	1e-57
	404566	odorant receptor	Danio rerio	2e-55
	412689	odorant receptor	Takifugu rubripes	1e-40
	412742	odorant receptor	Danio rerio	2e-37
	412751	odorant receptor	Takifugu rubripes	4e-40
	413185	odorant receptor S6	Monodelphis domestica	6e-47
	345243	Olfr1002	Canis lupus familiaris	1e-84
	417118	Olfr102	Mus musculus	1e-86
	396614	Olfr1028	Canis familiaris	2e-64
	409416	Olfr1028	Canis familiaris	3e-81
	411042	Olfr1028	Canis familiaris	3e-79
	411052	Olfr1028	Canis familiaris	5e-81
	314314	Olfr110	Bos taurus	1e-72
	341373	Olfr110	Bos taurus	3e-78
	464801	Olfr110	Bos taurus	3e-93
	469144	Olfr110	Bos taurus	2e-66
	383561	Olfr1116	Mus musculus	2e-71
	474755	Olfr1126	Mus musculus	5e-67
	84696	Olfr1193	Monodelphis domestica	2e-72
	169663	Olfr1320	Equus caballus	1e-67
	95220	Olfr1321	Mus musculus	9e-80
	202264	Olfr1321	Mus musculus	4e-75
	310488	Olfr1321	Mus musculus	5e-73
	393269	Olfr1321	Mus musculus	9e-74
	408421	Olfr1321	Mus musculus	5e-76
	408468	Olfr1321	Mus musculus	7e-75
	408488	Olfr1321	Mus musculus	4e-72
	408520	Olfr1321	Mus musculus	1e-73
	408544	Olfr1321	Mus musculus	1e-75
	199336	Olfr1359	Mus musculus	2e-80
	346744	Olfr1359	Bos taurus	3e-66
	372365	Olfr1359	Bos taurus	8e-82
	169661	Olfr1386	Mus musculus	2e-65
	205020	Olfr1402	Monodelphis domestica	1e-65
	14699	Olfr1730	Rattus norvegicus	3e-62
	95053	Olfr1765	Rattus norvegicus	1e-71
	412747	Olfr2	Takifugu rubripes rubripes	1e-36
	84330	Olfr266	Mus musculus	4e-65
	178178	Olfr266	Mus musculus	8e-80
	408446	Olfr266	Equus caballus	2e-70
	408459	Olfr266	Equus caballus	3e-73
	408522	Olfr266	Equus caballus	4e-69
	314166	Olfr270	Mus musculus	5e-73
	396611	Olfr275	Mus musculus	2e-73
	469149	Olfr275	Mus musculus	2e-68
	372401	Olfr291	Mus musculus	4e-78
	372514	Olfr291	Mus musculus	6e-77
	376790	Olfr291	Mus musculus	5e-75
	359856	Olfr366	Bos taurus	1e-81
	314165	Olfr367	Monodelphis domestica	2e-71
	179046	Olfr374	Monodelphis domestica	4e-73
	313849	Olfr374	Monodelphis domestica	2e-67
	362919	Olfr374	Monodelphis domestica	5e-69
	403797	Olfr374	Monodelphis domestica	7e-64
	403816	Olfr374	Monodelphis domestica	9e-65
	425059	Olfr374	Monodelphis domestica	8e-70
	201043	Olfr429	Canis familiaris	1e-66
	175043	Olfr433	Bos taurus	4e-81
	418148	Olfr453	Mus musculus	4e-70
	313843	Olfr527	Monodelphis domestica	6e-69
	413204	Olfr544	Mus musculus	1e-77
	413213	Olfr544	Mus musculus	2e-74
	413228	Olfr544	Mus musculus	1e-78
	413229	Olfr544	Mus musculus	2e-70
	413233	Olfr544	Mus musculus	2e-77
	472006	Olfr544	Mus musculus	4e-71
	409517	Olfr552	Monodelphis domestica	2e-90
	431945	Olfr553	Monodelphis domestica	1e-96
	418612	Olfr906	Canis lupus familiaris	9e-75
	418625	Olfr906	Canis lupus familiaris	4e-76
	418656	Olfr906	Canis lupus familiaris	9e-66
	187549	Olr1028	Canis familiaris	2e-80
	339482	Olr1028	Canis familiaris	4e-67
	189209	Olr110	Mus musculus	1e-86
	328361	Olr110	Mus musculus	1e-79
	403791	Olr110	Sus scrofa	1e-65
	403812	Olr110	Sus scrofa	6e-64
	383556	Olr1112	Ornithorhynchus anatinus	5e-76
	383610	Olr1112	Ornithorhynchus anatinus	1e-75
	371557	Olr1121	Monodelphis domestica	5e-71
	383447	Olr1192	Equus caballus	2e-66
	426284	Olr1193	Monodelphis domestica	5e-68
	195873	Olr1320	Gallus gallus	8e-67
	322387	Olr1357	Bos taurus	6e-44
	314228	Olr1424	Monodelphis domestica	1e-70
	463305	Olr1432	Rattus norvegicus	7e-71
	158124	Olr1466	Bos taurus	1e-64
	313840	Olr1466	Bos taurus	2e-65
	313851	Olr1466	Bos taurus	2e-67
	313992	Olr1466	Bos taurus	5e-61
	314046	Olr1466	Bos taurus	1e-67
	314049	Olr1466	Bos taurus	2e-68
	314119	Olr1466	Bos taurus	3e-70
	314342	Olr1466	Bos taurus	3e-64
	474842	Olr1466	Bos taurus	8e-63
	383479	Olr1467	Rattus norvegicus	4e-70
	314135	Olr1480	Sorex araneus	9e-71
	362974	Olr1584	Rattus norvegicus	1e-78
	417095	Olr1589	Rattus norvegicus	6e-102
	310395	Olr1601	Rattus norvegicus	5e-69
	384568	Olr1643	Sus scrofa	3e-101
	179038	Olr1730	Rattus norvegicus	1e-68
	187269	Olr1730	Rattus norvegicus	1e-72
	375555	Olr1730	Rattus norvegicus	3e-71
	375600	Olr1730	Rattus norvegicus	9e-68
	474704	Olr1730	Sus scrofa	1e-106
	417137	Olr1734	Rattus norvegicus	5e-88
	310198	Olr1743	Rattus norvegicus	1e-68
	175055	Olr1765	Rattus norvegicus	2e-67
	187329	Olr1765	Rattus norvegicus	1e-65
	187330	Olr1765	Rattus norvegicus	3e-66
	198170	Olr1765	Rattus norvegicus	2e-70
	204013	Olr1765	Rattus norvegicus	2e-75
	309825	Olr1765	Rattus norvegicus	2e-71
	309886	Olr1765	Rattus norvegicus	2e-65
	309921	Olr1765	Rattus norvegicus	3e-73
	309936	Olr1765	Rattus norvegicus	6e-71
	309947	Olr1765	Rattus norvegicus	3e-59
	309998	Olr1765	Rattus norvegicus	1e-69
	310042	Olr1765	Rattus norvegicus	5e-71
	310291	Olr1765	Rattus norvegicus	1e-71
	310315	Olr1765	Rattus norvegicus	3e-70
	310368	Olr1765	Rattus norvegicus	7e-74
	310369	Olr1765	Rattus norvegicus	3e-73
	310458	Olr1765	Rattus norvegicus	3e-76
	310467	Olr1765	Rattus norvegicus	3e-68
	310518	Olr1765	Rattus norvegicus	2e-72
	310541	Olr1765	Rattus norvegicus	6e-71
	310560	Olr1765	Rattus norvegicus	4e-73
	310307	Olr1765	Rattus norvegicus	7e-70
	362888	Olr1765	Rattus norvegicus	5e-66
	363029	Olr1765	Rattus norvegicus	9e-68
	380898	Olr1765	Rattus norvegicus	2e-77
	393214	Olr1765	Rattus norvegicus	1e-67
	393265	Olr1765	Rattus norvegicus	9e-73
	393332	Olr1765	Rattus norvegicus	9e-75
	434796	Olr1765	Rattus norvegicus	2e-68
	439625	Olr1765	Rattus norvegicus	1e-61
	440199	Olr1765	Rattus norvegicus	2e-61
	462961	Olr1765	Rattus norvegicus	5e-75
	462962	Olr1765	Rattus norvegicus	9e-80
	467702	Olr1765	Rattus norvegicus	2e-57
	474500	Olr1765	Rattus norvegicus	5e-72
	408149	Olr19	Rattus norvegicus	1e-63
	458936	Olr202	Gallus gallus	3e-101
	192833	Olr226	Mus musculus	2e-57
	328378	Olr226	Rattus norvegicus	1e-81
	328448	Olr226	Equus caballus	5e-66
	366384	Olr232	Rattus norvegicus	1e-82
	363093	Olr251	Rattus norvegicus	4e-66
	375571	Olr266	Equus caballus	3e-62
	393200	Olr266	Equus caballus	7e-69
	393206	Olr266	Equus caballus	1e-68
	393215	Olr266	Equus caballus	1e-73
	393226	Olr266	Equus caballus	3e-71
	393251	Olr266	Equus caballus	1e-71
	393262	Olr266	Equus caballus	2e-70
	393270	Olr266	Equus caballus	1e-73
	393316	Olr266	Equus caballus	5e-65
	393330	Olr266	Equus caballus	1e-70
	393331	Olr266	Equus caballus	3e-74
	393342	Olr266	Equus caballus	3e-74
	393343	Olr266	Equus caballus	3e-71
	393361	Olr266	Equus caballus	1e-72
	471653	Olr266	Equus caballus	7e-69
	474614	Olr266	Equus caballus	9e-74
	163397	Olr287	Monodelphis domestica	2e-82
	394463	Olr290	Rattus norvegicus	1e-74
	394485	Olr290	Rattus norvegicus	1e-74
	320056	Olr332	Monodelphis domestica	2e-62
	425057	Olr332	Monodelphis domestica	4e-77
	383585	Olr344	Bos taurus	5e-65
	383511	Olr344	Bos taurus	4e-70
	369984	Olr366	Equus caballus	6e-105
	413265	Olr39	Monodelphis domestica	3e-70
	369966	Olr390	Monodelphis domestica	1e-79
	369987	Olr390	Bos taurus	2e-59
	375527	Olr390	Sus scrofa	2e-66
	375532	Olr390	Sus scrofa	7e-67
	375559	Olr390	Sus scrofa	5e-73
	375590	Olr390	Sus scrofa	8e-69
	375597	Olr390	Sus scrofa	5e-69
	375624	Olr390	Monodelphis domestica	3e-68
	440390	Olr390	Sus scrofa	3e-70
	309897	Olr392	Rattus norvegicus	1e-71
	309997	Olr392	Rattus norvegicus	5e-77
	190836	Olr4	Gallus gallus	5e-77
	314345	Olr4	Ornithorhynchus anatinus	1e-68
	179385	Olr429	Rattus norvegicus	6e-76
	203232	Olr429	Rattus norvegicus	1e-75
	314321	Olr429	Rattus norvegicus	1e-68
	363119	Olr429	Canis lupus familiaris	9e-63
	408154	Olr429	Rattus norvegicus	2e-73
	418624	Olr429	Rattus norvegicus	8e-61
	471626	Olr429	Rattus norvegicus	1e-73
	362945	Olr433	Canis lupus familiaris	2e-72
	314168	Olr445	Rattus norvegicus	2e-68
	431711	Olr447	Rattus norvegicus	1e-68
	468902	Olr463	Monodelphis domestica	4e-85
	376774	Olr476	Rattus norvegicus	2e-47
	163455	Olr49	Canis familiaris	6e-84
	328208	Olr554	Ornithorhynchus anatinus	1e-87
	463358	Olr554	Ornithorhynchus anatinus	1e-55
	362930	Olr555	Monodelphis domestica	6e-66
	372376	Olr555	Monodelphis domestica	5e-81
	424131	Olr555	Monodelphis domestica	7e-86
	3178	Olr577	Equus caballus	1e-62
	322891	Olr577	Equus caballus	5e-67
	189154	Olr584	Mus musculus	5e-94
	463345	Olr869	Rattus norvegicus	1e-67
	189456	Olr906	Canis familiaris	1e-78
	163399	OR	Xenopus laevis	1e-116
	174015	OR	Ambystoma tigrinum	4e-77
	187713	OR	Ambystoma tigrinum	6e-77
	202268	OR	Ambystoma tigrinum	1e-80
	202272	OR	Ambystoma tigrinum	2e-80
	206148	OR	Ambystoma tigrinum	1e-82
	313788	OR	Xenopus laevis	2e-77
	313847	OR	Ambystoma tigrinum	5e-71
	314251	OR	Canis lupus familiaris	1e-67
	339677	OR	Ambystoma tigrinum	2e-77
	359838	OR	Ambystoma tigrinum	4e-72
	359923	OR	Ambystoma tigrinum	4e-81
	359925	OR	Ambystoma tigrinum	2e-74
	359985	OR	Ambystoma tigrinum	6e-78
	360063	OR	Ambystoma tigrinum	2e-80
	360064	OR	Ambystoma tigrinum	5e-77
	360066	OR	Ambystoma tigrinum	1e-76
	360078	OR	Ambystoma tigrinum	1e-44
	359790	OR	Ambystoma tigrinum	7e-41
	375607	OR	Ambystoma tigrinum	5e-72
	375626	OR	Ambystoma tigrinum	3e-69
	375630	OR	Ambystoma tigrinum	1e-68
	383445	OR	Equus caballus	6e-63
	408153	OR	Ambystoma tigrinum	4e-64
	408201	OR	Ambystoma tigrinum	3e-80
	418664	OR	Equus caballus	1e-72
	430916	OR	Ambystoma tigrinum	3e-77
	431129	OR	Ambystoma tigrinum	5e-79
	463354	OR	Monodelphis domestica	2e-67
	467708	OR	Ambystoma tigrinum	2e-80
	469137	OR	Ambystoma tigrinum	3e-69
	469138	OR	Ambystoma tigrinum	7e-64
	469877	OR	Homo sapiens	4e-71
	473563	OR	Ambystoma tigrinum	8e-78
	186398	OR I	Xenopus laevis	7e-145
	404485	OR I	Xenopus laevis	5e-159
	404496	OR I	Xenopus laevis	2e-150
	404532	OR I	Xenopus laevis	2e-157
	438858	OR I	Xenopus laevis	5e-151
	186396	OR I xb242	Xenopus laevis	3e-117
	204898	OR I xb242	Xenopus laevis	3e-91
	404476	OR I xb242	Xenopus laevis	5e-102
	404482	OR I xb242	Xenopus laevis	3e-145
	404493	OR I xb242	Xenopus laevis	5e-87
	404530	OR I xb242	Xenopus laevis	7e-114
	470706	OR I xb242	Xenopus laevis	6e-104
	471350	OR I xb242	Xenopus laevis	5e-134
	3116	OR II	Xenopus laevis	9e-65
	3152	OR II	Takifugu rubripes rubripes	3e-39
	8679	OR II	Xenopus laevis	9e-69
	14635	OR II	Xenopus laevis	1e-75
	84485	OR II	Xenopus laevis	2e-86
	156919	OR II	Xenopus laevis	5e-76
	167332	OR II	Xenopus laevis	3e-79
	105215	OR II	Xenopus laevis	1e-72
	156969	OR II	Xenopus laevis	3e-54
	169805	OR II	Xenopus laevis	2e-94
	173955	OR II	Xenopus laevis	4e-73
	173968	OR II	Xenopus laevis	2e-67
	184056	OR II	Xenopus laevis	6e-67
	188037	OR II	Xenopus laevis	7e-135
	188665	OR II	Xenopus laevis	6e-84
	188049	OR II	Xenopus laevis	2e-122
	191415	OR II	Xenopus laevis	1e-112
	197476	OR II	Xenopus laevis	8e-106
	197482	OR II	Xenopus laevis	3e-72
	197512	OR II	Xenopus laevis	1e-73
	197487	OR II	Xenopus laevis	2e-75
	202252	OR II	Xenopus laevis	4e-79
	202662	OR II	Xenopus laevis	3e-72
	205850	OR II	Xenopus laevis	2e-122
	205851	OR II	Xenopus laevis	3e-132
	205855	OR II	Xenopus laevis	4e-127
	206753	OR II	Xenopus laevis	2e-86
	309832	OR II	Xenopus laevis	2e-105
	309856	OR II	Xenopus laevis	1e-74
	309904	OR II	Xenopus laevis	6e-72
	309911	OR II	Xenopus laevis	1e-107
	309915	OR II	Xenopus laevis	3e-110
	309919	OR II	Xenopus laevis	1e-70
	309937	OR II	Xenopus laevis	1e-105
	309946	OR II	Xenopus laevis	2e-73
	309954	OR II	Xenopus laevis	2e-108
	309976	OR II	Xenopus laevis	2e-71
	309978	OR II	Xenopus laevis	3e-74
	309985	OR II	Xenopus laevis	3e-69
	309989	OR II	Xenopus laevis	8e-100
	310026	OR II	Xenopus laevis	1e-100
	310043	OR II	Xenopus laevis	4e-67
	310051	OR II	Xenopus laevis	2e-105
	310122	OR II	Xenopus laevis	7e-101
	310130	OR II	Xenopus laevis	7e-104
	310135	OR II	Xenopus laevis	6e-106
	310139	OR II	Xenopus laevis	1e-74
	310141	OR II	Xenopus laevis	2e-72
	310172	OR II	Xenopus laevis	5e-73
	310206	OR II	Xenopus laevis	2e-71
	310279	OR II	Xenopus laevis	6e-72
	310067	OR II	Xenopus laevis	3e-101
	310293	OR II	Xenopus laevis	7e-106
	310377	OR II	Xenopus laevis	2e-104
	310380	OR II	Xenopus laevis	1e-105
	310404	OR II	Xenopus laevis	7e-71
	310420	OR II	Xenopus laevis	7e-70
	310481	OR II	Xenopus laevis	2e-69
	310498	OR II	Xenopus laevis	2e-69
	310499	OR II	Xenopus laevis	3e-70
	310527	OR II	Xenopus laevis	3e-69
	310572	OR II	Xenopus laevis	7e-99
	310593	OR II	Xenopus laevis	1e-100
	310310	OR II	Xenopus laevis	1e-71
	310372	OR II	Xenopus laevis	6e-106
	310393	OR II	Xenopus laevis	3e-82
	310522	OR II	Xenopus laevis	3e-105
	310569	OR II	Xenopus laevis	4e-106
	310600	OR II	Xenopus laevis	7e-88
	313921	OR II	Xenopus laevis	7e-110
	328239	OR II	Xenopus laevis	2e-66
	339233	OR II	Xenopus laevis	4e-98
	357311	OR II	Xenopus laevis	7e-77
	357347	OR II	Xenopus laevis	2e-80
	359757	OR II	Xenopus laevis	2e-72
	359768	OR II	Xenopus laevis	1e-73
	359869	OR II	Xenopus laevis	3e-75
	359893	OR II	Xenopus laevis	8e-78
	359913	OR II	Xenopus laevis	2e-74
	359969	OR II	Xenopus laevis	1e-69
	360023	OR II	Xenopus laevis	2e-73
	360044	OR II	Xenopus laevis	2e-70
	360055	OR II	Xenopus laevis	5e-75
	372510	OR II	Xenopus laevis	1e-63
	393174	OR II	Xenopus laevis	2e-74
	393176	OR II	Xenopus laevis	5e-104
	393217	OR II	Xenopus laevis	1e-76
	393239	OR II	Xenopus laevis	3e-74
	393302	OR II	Xenopus laevis	1e-75
	393304	OR II	Xenopus laevis	4e-107
	393175	OR II	Xenopus laevis	1e-120
	408412	OR II	Xenopus laevis	3e-80
	408457	OR II	Xenopus laevis	1e-68
	408465	OR II	Xenopus laevis	2e-69
	408477	OR II	Xenopus laevis	1e-68
	411627	OR II	Xenopus laevis	2e-119
	411632	OR II	Xenopus laevis	7e-119
	411637	OR II	Xenopus laevis	5e-120
	411640	OR II	Xenopus laevis	4e-145
	411652	OR II	Xenopus laevis	2e-123
	411666	OR II	Xenopus laevis	2e-122
	411678	OR II	Xenopus laevis	1e-118
	411689	OR II	Xenopus laevis	6e-115
	411690	OR II	Xenopus laevis	6e-121
	411691	OR II	Xenopus laevis	4e-146
	411701	OR II	Xenopus laevis	3e-130
	411713	OR II	Xenopus laevis	4e-123
	411723	OR II	Xenopus laevis	3e-122
	411724	OR II	Xenopus laevis	2e-122
	422648	OR II	Xenopus laevis	8e-106
	429309	OR II	Xenopus laevis	8e-102
	429724	OR II	Xenopus laevis	3e-70
	462936	OR II	Xenopus laevis	4e-107
	462941	OR II	Xenopus laevis	5e-75
	462950	OR II	Xenopus laevis	8e-110
	462958	OR II	Xenopus laevis	1e-70
	462973	OR II	Xenopus laevis	1e-108
	467493	OR II	Xenopus laevis	6e-82
	470640	OR II	Xenopus laevis	2e-114
	471655	OR II	Xenopus laevis	3e-65
	471658	OR II	Xenopus laevis	5e-66
	471866	OR II	Xenopus laevis	2e-114
	471867	OR II	Xenopus laevis	3e-152
	471868	OR II	Xenopus laevis	1e-135
	471874	OR II	Xenopus laevis	7e-122
	471877	OR II	Xenopus laevis	3e-117
	473058	OR II	Xenopus laevis	8e-91
	473746	OR II	Xenopus laevis	5e-64
	314229	OR pla36	Ornithorhynchus anatinus	2e-66
	172056	OR10A7	Macaca mulatta	3e-81
	199320	OR10A7	Macaca mulatta	6e-92
	375554	OR10A7	Equus caballus	1e-68
	375615	OR10A7	Equus caballus	6e-68
	362959	OR11A1	Monodelphis domestica	2e-65
	202550	OR12D2	Macaca mulatta	6e-89
	363079	OR12D2	Macaca mulatta	2e-82
	400791	OR13C2	Equus caballus	2e-78
	463348	OR13C2	Equus caballus	9e-75
	328141	OR1F1	Equus caballus	2e-71
	121376	OR1J2	Homo sapiens	3e-60
	362936	OR1L1	Homo sapiens	5e-62
	328437	OR2B6	Equus caballus	3e-83
	375566	OR2T27	Equus caballus	2e-63
	372358	OR2W1	Monodelphis domestica	3e-80
	384668	OR4S3	Monodelphis domestica	2e-93
	427508	OR56A1	Rhinolophus ferrumequinum	1e-73
	372448	OR5AP2	Macaca mulatta	2e-76
	359933	OR5AR1	Macaca mulatta	7e-77
	72564	OR5B12	Homo sapiens	6e-73
	84501	OR5B12	Homo sapiens	1e-71
	175058	OR5B12	Monodelphis domestica	5e-66
	181423	OR5B12	Homo sapiens	3e-70
	181425	OR5B12	Canis familiaris	2e-75
	205499	OR5B12	Homo sapiens	9e-72
	206203	OR5B12	Monodelphis domestica	9e-76
	313904	OR5B12	Equus caballus	6e-85
	383428	OR5B12	Monodelphis domestica	3e-74
	383524	OR5B12	Homo sapiens	2e-76
	383535	OR5B12	Homo sapiens	4e-70
	394489	OR5B12	Equus caballus	9e-75
	396621	OR5B12	Monodelphis domestica	3e-68
	405848	OR5B12	Homo sapiens	1e-70
	405878	OR5B12	Homo sapiens	1e-75
	408164	OR5B12	Monodelphis domestica	5e-78
	408184	OR5B12	Monodelphis domestica	1e-77
	408222	OR5B12	Monodelphis domestica	1e-81
	408386	OR5B12	Monodelphis domestica	5e-40
	418597	OR5B12	Monodelphis domestica	2e-76
	418608	OR5B12	Monodelphis domestica	6e-71
	418627	OR5B12	Homo sapiens	9e-74
	424755	OR5B12	Homo sapiens	4e-71
	424769	OR5B12	Homo sapiens	5e-72
	424772	OR5B12	Homo sapiens	1e-74
	425054	OR5B12	Homo sapiens	3e-77
	425062	OR5B12	Monodelphis domestica	1e-72
	427624	OR5B12	Monodelphis domestica	3e-76
	444591	OR5B12	Homo sapiens	5e-76
	463262	OR5B12	Monodelphis domestica	2e-69
	469875	OR5B12	Homo sapiens	6e-75
	471466	OR5B12	Homo sapiens	1e-75
	471468	OR5B12	Homo sapiens	2e-77
	472353	OR5B12	Monodelphis domestica	1e-71
	424116	OR5B21	Macaca mulatta	5e-71
	213043	OR5F1	Monodelphis domestica	3e-74
	310156	OR5F1	Monodelphis domestica	2e-81
	310524	OR5F1	Monodelphis domestica	2e-82
	375511	OR5F1	Ornithorhynchus anatinus	7e-67
	187545	OR5I1	Xenopus laevis	2e-82
	187558	OR5I1	Xenopus laevis	1e-77
	187560	OR5I1	Xenopus laevis	8e-85
	187703	OR5I1	Xenopus laevis	2e-80
	187709	OR5I1	Xenopus laevis	3e-83
	187711	OR5I1	Xenopus laevis	6e-85
	187719	OR5I1	Xenopus laevis	6e-83
	187720	OR5I1	Xenopus laevis	2e-81
	187866	OR5I1	Xenopus laevis	3e-81
	187878	OR5I1	Xenopus laevis	1e-78
	187884	OR5I1	Xenopus laevis	4e-81
	188668	OR5I1	Xenopus laevis	1e-83
	188671	OR5I1	Xenopus laevis	7e-82
	190057	OR5I1	Xenopus laevis	3e-84
	191112	OR5I1	Xenopus laevis	2e-67
	191686	OR5I1	Xenopus laevis	2e-81
	191904	OR5I1	Xenopus laevis	3e-80
	192334	OR5I1	Xenopus laevis	3e-80
	200395	OR5I1	Xenopus laevis	4e-85
	200400	OR5I1	Xenopus laevis	8e-81
	205728	OR5I1	Xenopus laevis	8e-80
	205765	OR5I1	Xenopus laevis	1e-83
	205800	OR5I1	Xenopus laevis	4e-85
	205805	OR5I1	Xenopus laevis	2e-80
	205995	OR5I1	Xenopus laevis	2e-79
	205996	OR5I1	Xenopus laevis	2e-80
	206024	OR5I1	Xenopus laevis	3e-81
	309173	OR5I1	Xenopus laevis	2e-80
	339481	OR5I1	Xenopus laevis	2e-78
	339508	OR5I1	Xenopus laevis	7e-80
	339575	OR5I1	Xenopus laevis	3e-79
	339614	OR5I1	Xenopus laevis	3e-78
	339638	OR5I1	Xenopus laevis	2e-102
	339678	OR5I1	Xenopus laevis	7e-138
	339696	OR5I1	Xenopus laevis	2e-77
	339758	OR5I1	Xenopus laevis	4e-80
	339770	OR5I1	Xenopus laevis	2e-87
	339771	OR5I1	Xenopus laevis	1e-81
	339776	OR5I1	Xenopus laevis	2e-83
	409380	OR5I1	Xenopus laevis	6e-84
	409381	OR5I1	Xenopus laevis	2e-81
	409399	OR5I1	Xenopus laevis	1e-81
	409401	OR5I1	Xenopus laevis	1e-83
	409405	OR5I1	Xenopus laevis	8e-81
	409418	OR5I1	Xenopus laevis	6e-78
	409448	OR5I1	Xenopus laevis	2e-83
	409467	OR5I1	Xenopus laevis	5e-82
	409470	OR5I1	Xenopus laevis	3e-79
	410080	OR5I1	Xenopus laevis	1e-81
	410081	OR5I1	Xenopus laevis	3e-79
	410087	OR5I1	Xenopus laevis	2e-79
	410090	OR5I1	Xenopus laevis	2e-80
	410103	OR5I1	Xenopus laevis	1e-82
	410110	OR5I1	Xenopus laevis	5e-83
	410112	OR5I1	Xenopus laevis	8e-82
	410127	OR5I1	Xenopus laevis	4e-80
	410151	OR5I1	Xenopus laevis	3e-86
	410987	OR5I1	Xenopus laevis	2e-81
	411029	OR5I1	Xenopus laevis	7e-82
	411030	OR5I1	Xenopus laevis	5e-71
	411043	OR5I1	Xenopus laevis	5e-80
	411050	OR5I1	Xenopus laevis	7e-87
	411053	OR5I1	Xenopus laevis	4e-83
	414099	OR5I1	Xenopus laevis	6e-71
	414588	OR5I1	Xenopus laevis	6e-78
	414591	OR5I1	Xenopus laevis	1e-78
	414627	OR5I1	Xenopus laevis	5e-77
	414656	OR5I1	Xenopus laevis	7e-84
	421995	OR5I1	Xenopus laevis	7e-80
	423799	OR5I1	Xenopus laevis	2e-82
	423807	OR5I1	Xenopus laevis	3e-87
	423814	OR5I1	Xenopus laevis	5e-81
	423820	OR5I1	Xenopus laevis	5e-85
	470503	OR5I1	Xenopus laevis	2e-80
	471710	OR5I1	Xenopus laevis	1e-83
	471714	OR5I1	Xenopus laevis	3e-79
	471770	OR5I1	Xenopus laevis	2e-85
	471822	OR5I1	Xenopus laevis	1e-88
	471823	OR5I1	Xenopus laevis	1e-82
	471827	OR5I1	Xenopus laevis	1e-79
	472078	OR5I1	Xenopus laevis	5e-80
	474281	OR5I1	Xenopus laevis	6e-79
	474401	OR5I1	Xenopus laevis	2e-84
	474544	OR5I1	Xenopus laevis	2e-86
	474678	OR5I1	Xenopus laevis	4e-78
	328144	OR5V1	Homo sapiens	5e-88
	355592	OR5V1	Homo sapiens	3e-85
	393209	OR6C68	Bos taurus	3e-29
	328455	OR6F1	Equus caballus	2e-69
	181687	OR6M1	Canis familiaris	1e-74
	328213	OR6M1	Canis lupus familiaris	1e-76
	384578	OR6M1	Canis lupus familiaris	9e-72
	393278	OR6M1	Canis lupus familiaris	2e-14
	443278	OR6M1	Canis familiaris	1e-72
	472598	OR6M1	Canis lupus familiaris	2e-74
	355698	OR6N2	Canis lupus familiaris	6e-117
	328286	OR6S1	Homo sapiens	4e-71
	328304	OR6S1	Homo sapiens	8e-68
	420904	OR7A5	Canis lupus familiaris	2e-53
	314017	OR8H1	Macaca mulatta	6e-53
	375646	OR8H1	Equus caballus	1e-68
	473800	OR8S1	Canis familiaris	4e-59
	371500	OR9-30	Equus caballus	3e-74
	375645	OR9-30	Equus caballus	5e-48
	190336	ORII	Xenopus laevis	1e-73
	158120	pla36	Ornithorhynchus anatinus	5e-73
	The adhesion family like (24)
	308792	CELSR1	Mus musculus	0
	308011	CELSR2	Canis lupus familiaris	0
	159303	CELSR3	Canis lupus familiaris	0
	329880	BAI1	Mus musculus	0
	177109	BAI2	Pongo abelii	0
	348594	BAI3	Canis lupus familiaris	0
	167251	CD97	Homo sapiens	6e-120
	465823	LEC1	Ornithorhynchus anatinus	0
	462318	LEC2	Ornithorhynchus anatinus	0
	304495	GPR56	Canis lupus familiaris	3e-75
	345687	GPR64	Macaca mulatta	0
	157818	GPR112	Homo sapiens	0
	192342	GPR113	Mus musculus	4e-55
	364472	GPR113	Monodelphis domestica	2e-71
	81132	GPR113	Monodelphis domestica	1e-115
	345126	GPR115	Homo sapiens	4e-111
	364411	GPR116	Canis lupus familiaris	9e-123
	364447	GPR116	Homo sapiens	1e-143
	135162	GPR116	Ornithorhynchus anatinus	5e-66
	372317	GPR144	Ornithorhynchus anatinus	2e-114
	270513	GPR126	Canis lupus familiaris	7e-148
	316065	GPR124	Monodelphis domestica	0
	299026	GPR125	Gallus gallus	0
	356602	GPR125	Gallus gallus	0
	The frizzled receptors like （11）
	164405	FZD1	Xenopus laevis	0
	460257	FZD2	Xenopus tropicalis	0
	179805	FZD3	Xenopus laevis	0
	454665	FZD4	Xenopus laevis	0
	356357	FZD5	Xenopus laevis	0
	154089	FZD6	Equus caballus	0
	170485	FZD7	Xenopus tropicalis	0
	453013	FZD8	Xenopus laevis	0
	464115	FZD9	Danio rerio	0
	295262	FZD10	Xenopus tropicalis	0
	462494	SMOH	Xenopus laevis	0
	The taste receptors like （33）
	72340	bitter taste receptor	Xenopus tropicalis	7e-163
	84118	bitter taste receptor	Xenopus tropicalis	4e-157
	85100	bitter taste receptor	Xenopus tropicalis	3e-158
	135703	bitter taste receptor	Xenopus tropicalis	2e-160
	143786	bitter taste receptor	Xenopus tropicalis	6e-162
	186152	bitter taste receptor	Xenopus tropicalis	1e-171
	328302	bitter taste receptor	Xenopus tropicalis	4e-174
	328408	bitter taste receptor	Xenopus tropicalis	1e-174
	366470	bitter taste receptor	Xenopus tropicalis	0
	366471	bitter taste receptor	Xenopus tropicalis	0
	366539	bitter taste receptor	Xenopus tropicalis	3e-178
	366628	bitter taste receptor	Xenopus tropicalis	9e-141
	380417	bitter taste receptor	Xenopus tropicalis	2e-128
	394406	bitter taste receptor	Xenopus tropicalis	3e-166
	394438	bitter taste receptor	Xenopus tropicalis	7e-107
	394464	bitter taste receptor	Xenopus tropicalis	2e-172
	394468	bitter taste receptor	Xenopus tropicalis	1e-165
	403228	bitter taste receptor	Xenopus tropicalis	7e-170
	403255	bitter taste receptor	Xenopus tropicalis	2e-174
	442474	bitter taste receptor	Xenopus tropicalis	5e-135
	446549	bitter taste receptor	Xenopus tropicalis	4e-165
	467731	bitter taste receptor	Xenopus tropicalis	2e-173
	468338	bitter taste receptor	Xenopus tropicalis	5e-168
	468339	bitter taste receptor	Xenopus tropicalis	6e-172
	470727	bitter taste receptor	Xenopus tropicalis	4e-167
	470730	bitter taste receptor	Xenopus tropicalis	7e-166
	470731	bitter taste receptor	Xenopus tropicalis	3e-163
	471258	bitter taste receptor	Xenopus tropicalis	1e-72
	473892	bitter taste receptor	Xenopus tropicalis	7e-164
	473919	bitter taste receptor	Xenopus tropicalis	3e-167
	474575	bitter taste receptor	Xenopus tropicalis	3e-165
	474665	bitter taste receptor	Xenopus tropicalis	3e-166
	474666	bitter taste receptor	Xenopus tropicalis	2e-166
	The secretin family like (16)
	273777	VIPR2	Monodelphis domestica	1e-152
	342326	GHRH	Gallus gallus	1e-126
	407828	VIPR1	Rana ridibunda	0
	150837	PACAP	Xenopus laevis	0
	164432	CALCR	Rana catesbeiana	0
	474891	CALCRL	Xenopus tropicalis	0
	274737	CRHR1	Xenopus tropicalis	0
	280289	CRHR1	Xenopus laevis	0
	365159	CRHR2	Xenopus laevis	1
	311307	GCGR	Danio rerio	6e-95
	455743	GCGR	Xenopus laevis	0
	313113	GIPR	Bos taurus	6e-115
	81030	GLP1R	Gallus gallus	1e-125
	355245	GLP2R	Monodelphis domestica	2e-104
	180046	PTHR1	Gallus gallus	0
	356448	PTHR2	Monodelphis domestica	0
	The vomeronasal I receptors family like (12)
	22950	V1R	Oryzias latipes	1e-51
	143736	V1R	Gasterosteus aculeatus	4e-60
	160786	V1R	Oryzias latipes	6e-60
	321074	V1R	Danio rerio	1e-41
	321098	V1R	Botia macracantha	1e-45
	321123	V1R	Danio rerio	6e-57
	321132	V1R	Danio rerio	7e-50
	321168	V1R	Botia macracantha	2e-47
	321254	V1R	Danio rerio	7e-91
	321090	V1R	Gasterosteus aculeatus	1e-54
	321096	V1R	Gasterosteus aculeatus	1e-46
	450905	V1R	Danio rerio	4e-51
	Other 7TM Receptors （9）
	168472	GPR142	Takifugu rubripes	3e-20
	361585	GPR142	Canis lupus familiaris	4e-104
	309088	GPR139	Monodelphis domestica	0
	316453	GPR61	Rattus norvegicus	1e-134
	169748	GPR107	Gallus gallus	8e-175
	212189	GPR107	Xenopus tropicalis	0
	318799	GPR149	Gallus gallus	0
	161842	GPR153	Monodelphis domestica	0
	335	GPR162	Gallus gallus	3e-157
